# Supplementary material for: Incidence of Dengue Virus Infection in Adults and Children in a Prospective Longitudinal Cohort in the Philippines
Source: PLoS Negl Trop Dis. 2016 Feb 4;10(2):e0004337. doi: 10.1371/journal.pntd.0004337 (PMC4742283; doi:10.1371/journal.pntd.0004337)
Supplement: S1 Dataset — (XLSX) [file pntd.0004337.s004.xlsx]

## Sheet: Basic subject characteristics
Subjects	Enrolled n=1008	%		Per protocol n=854		chisq p	diff between per-protocol and ltfu/withdrawn
Age group							<0.0001
6 mos-5 yr	203	20.1		148	17.3		203	withdrawn over represented by very young
6-15 yr	201	19.9		184	21.5		201
16-30 yr	200	19.8		168	19.7		200
31-50 yr	204	20.2		172	20.1		202
51 plus yrs	200	19.8		182	21.3		201
Gender
men	500	49.6		415	48.6		0.13
Number in household
1	16	1.6		15	1.8		0.46
2 or 3	207	20.5		174	20.4
4 to 6	526	52.2		439	51.4
7 to 10	237	23.5		205	24
11 or more	22	2.2		21	2.5
Education
Never	161	16		112	13.1		<0.0001	withdrawn over represented by low education
Some Elem	249	24.7		225	26.3
Some High School	259	25.7		227	26.6
Some Univ	154	15.3		131	15.3
Bachelors	68	6.7		58	6.8
Dont know	7	0.7		6	0.7
Income (pesos)
1000-1999	289	28.7		254	29.7
2000-4999	193	19.1		153	17.9
5000-9999	25	2.5		20	2.3
10000-19999	15	1.5		12	1.4
Dont know	244	24.2		203	23.8
Refused	15	1.5		15	1.8
Children in Household
No children	199	19.7		172	20.1		0.36
1 Child	231	22.9		190	22.2
2 children	229	22.7		188	22
3 children	180	17.9		156	18.3
4 or more children	169	16.8		148	17.3
History of Dengue
Doctor ever told you Dengue	42	4.2		39	4.6		0.2
Chronic Medical conditions
No chronic disease	845	83.8		713	83.5
1 chronic disease	129	12.8		112	13.1
More than one	34	3.4		29	3.4
Withdrawals
Lost to follow-up	16	1.6
Physical Debilitation	4	0.4
Subject relocations	66	6.5
Withdraw of consent	64	6.3
Unanticipated problem	4	0.4
Not Withdrawn	854	84.7

## Sheet: Incidence rates-Dengue
	Rates for subclinical infection excludes those with acute illness and person time of those without bleed at 1 year f/u
	Dengue
	Events	person-years	rate per 100 person years	95%CI
Acute Sx DENV infection
<6 yrs	5	199.72	2.5	0.95, 5.49		14 had serological interpretations; 3 were primary and 11 were secondary
6 to <16	10	204.03	4.9	2.52,8.70		13 of the 16 were identified by PCR- 10 DenV1; 2 DENV2; 1 DENV3
16 to <31	1	201.57	0.5	0.04,2.31
31 to <51	0	189.03	0	0,1.30
51 to older	0	190.42	0	0,1.29
All	16	984.77	1.62	0.97, 2.58		3 acute sx DENV infection did not have paired sera between enrollment and 1 year f/u all in the youngest age category
Subclinical infection based on those with paired sera between enrollment and 1 year f/u
<6 yrs	15	154.72	9.69	5.66,15.59
6 to <16	19	189.28	10.04	6.25,15.35
16 to <31	12	176.7	6.79	3.71,11.50
31 to <51	7	168.31	4.16	1.85,8.17
51 to older	8	179.21	4.46	2.11,8.42
All	61	868.22	7.03	5.42,8.96
Total DENV infection rate per 100 person-yrs is acute sx infection rate + subclinical infection rate
						Ratio
<6 yrs			12.19			3.9
6 to <16			14.94			2
16 to <31			7.29			13.6
31 to <51			4.16			c
51 to older			4.46			c
All			8.65			4.3

## Sheet: Dengue - Naive-Mono-Multi
DENV HAI at enrollment	6 mos-5yr	pct	6-15yr	pct	16-30yr	pct	31-50yr	pct	51plus	pct	All	pct
Naive	83	0.560811	36	0.195652	3	0.0178571	1	0.00581395	2	0.010989	125	0.14637
Mono	6	0.0405405	10	0.0543478	1	0.00595238	1	0.00581395	1	0.00549451	19	0.0222482
Multi	59	0.398649	138	0.75	164	0.97619	170	0.988372	179	0.983516	710	0.831382
Total	148		184		168		172		182		854
	Acute Sx DENV infection	Acute %	No acute sx DENV infection	No %	Total	p-value
All
Naive	4	0.032	121	0.968	125	<0.001
Mono	2	0.105263	17	0.894737	19
Multi	7	0.00985915	703	0.990141	710
Total	13		841		854
6 mos-5yr
Naive	1	0.0120482	82	0.987952	83	0.93
Mono	0	0	6	1	6
Multi	1	0.0169492	58	0.983051	59
Total
6-15yr
Naive	3	0.0833333	33	0.916667	36	0.0609
Mono	2	0.2	8	0.8	10
Multi	5	0.0362319	133	0.963768	138
Total
16-30yr
Naive	0	0	3	1	3	0.9878
Mono	0	0	1	1	1
Multi	1	0.00609756	163	0.993902	164
Total
31-50yr
Naive	0	0	1	100	1
Mono	0	0	1	100	1
Multi	0	0	170	100	170
Total					172
51plus
Naive	0	0	2	100	2
Mono	0	0	1	100	1
Multi	0	0	179	100	179
Total					182
	Acute Sx DENV infection	Acute %	Subclinical infection	Subcl %	Total	p-value
All
Naive	4	0.333333	8	0.666667	12	0.0864
Mono	2	0.4	3	0.6	5
Multi	7	0.122807	50	0.877193	57
Total	13		61		74
6 mos-5yr
Naive	1	0.125	7	0.875	8	0.93
Mono	0	0	1	1	1
Multi	1	0.125	7	0.875	8
Total					17
6-15yr
Naive	3	0.75	1	0.25	4	0.06
Mono	2	0.666667	1	0.333333	3
Multi	5	0.227273	17	0.772727	22
Total					29
16-30yr
Naive	0	NA	0	NA	0	0.0769
Mono	0	NA	0	NA	0
Multi	1	100	12	100	13
Total					13
31-50yr
Naive
Mono
Multi
Total
51plus
Naive						1
Mono
Multi
Total
